# Supplementary material for: Conformational Analysis of N-Alkyl-N-[2-(diphenylphosphoryl)ethyl]amides of Diphenylphosphorylacetic Acid: Dipole Moments, IR Spectroscopy, DFT Study
Source: Molecules. 2021 Aug 10;26(16):4832. doi: 10.3390/molecules26164832 (PMC8399383; doi:10.3390/molecules26164832)
Supplement: Supplementary file 1 [file molecules-26-04832-s001.zip]

Archive with 1 entries (1 files):
- molecules-1309077-supplementary.pdf
